# Supplementary material for: Antibiotic Prescribing by Informal Healthcare Providers for Common Illnesses: A Repeated Cross-Sectional Study in Rural India
Source: Antibiotics (Basel). 2019 Sep 5;8(3):139. doi: 10.3390/antibiotics8030139 (PMC6783982; doi:10.3390/antibiotics8030139)
Supplement: Supplementary file 1 [file antibiotics-08-00139-s001.zip]

Archive with 2 entries (2 files):
- Supplementary files_pdf.pdf
- Supplementary files_track changes.docx
